# Supplementary material for: Development and validation of two SCORE-based cardiovascular risk prediction models for Eastern Europe: a multicohort study
Source: Eur Heart J. 2020 Jul 4;41(35):3325–33. doi: 10.1093/eurheartj/ehaa571 (PMC7544536; doi:10.1093/eurheartj/ehaa571)
Supplement: ehaa571_Supplementary_Data [file ehaa571_supplementary_data.zip]

Archive with 3 entries (2 files):
- ehaa571_Supplementary_Data/
- ehaa571_Supplementary_Data/Supplementary Calculator.xlsx
- ehaa571_Supplementary_Data/Supplementary Material.docx
