# Supplementary material for: Development and validation of two SCORE-based cardiovascular risk prediction models for Eastern Europe: a multicohort study
Source: Eur Heart J. 2020 Jul 4;41(35):3325–33. doi: 10.1093/eurheartj/ehaa571 (PMC7544536; doi:10.1093/eurheartj/ehaa571)
Supplement: ehaa571_Supplementary_Data [file ehaa571_supplementary_data.zip › ehaa571_Supplementary_Data/Supplementary Calculator.xlsx]

## Sheet: 2 calculators
Note to editors /reviewers: The following is a PDF conversion of an interactive XLS file. We hope that upon publication, readers can download and use the original XLS file as they wish.
	Supplementary calculator 1 The Recalibrated SCORE model.
					Edit here, to change scenario:
	Risk Factor	Hazard Ratio	ln(Hazard Ratio), a.k.a. beta	If centered, then centred at	Hypo- thetical scenario	This person's values	After centering	Risk components		Notes on using this sheet
	Gender	1.45709	0.376443	0	man	1	1	0.376443
	Age	1.09967	0.0950092	50	aged 57	57	7	0.665065
	Cholesterol	1.02828	0.0278924	6	cholesterol of 8	8	2	0.0557847
	Cholesterol squared	1.04052	0.0397158	0		[leave blank]	4	0.158863		Do not modify anything on this row.
	Smoking: ex/light	1.58995	0.463704	0	nonsmoker	0	0	0		Do not enter 1 here, alongside a 1 on the next row.
	Smoking: current	3.48346	1.24803	0		0	0	0		Do not enter 1 here, alongside a 1 on the previous row.
	Blood pressure	1.01748	0.0173339	115	SBP of 139	139	24	0.416014
	Diabetes	2.30232	0.833915	0	nondiabetic	0	0	0
	High-risk area	2.0331	0.709563	0	lowrisk area	0	0	0
	High-risk area*gender	1.58149	0.458367	0		[leave blank]	0	0		Do not modify anything on this row.
							sum of risk components=	1.67217
	Baseline survival	0.997545	=base = base.m2				sum of risk components, exponentiated=	5.3237
	Baseline risk	0.002455					risk and baseline combined = Survival probability=	0.986999
							Event probability =	0.0130005
							Absolute risk of CVD in next 10 years (Recalibrated SCORE model):	0.0130005
	Supplementary calculator 2 The HAPIEE SCORE model.
					Edit here, to change scenario:
	Risk Factor	Hazard Ratio	ln(Hazard Ratio), a.k.a. beta	If centered, then centred at	Hypo- thetical scenario	This person's values	After centering	Risk components		Notes on using this sheet
	Gender	1.9401	0.66274	0	man	1	1	0.66274
	Age	1.0921	0.0881024	50	aged 57	57	7	0.616717
	Cholesterol	1.0633	0.0613773	6	cholesterol of 8	8	2	0.122755
	Cholesterol squared	1.0374	0.0367176	0		[leave blank]	4	0.14687		Do not modify anything on this row.
	Smoking: ex/light	1.5436	0.434117	0	nonsmoker	0	0	0		Do not enter 1 here, alongside a 1 on the next row.
	Smoking: current	3.081	1.12525	0		0	0	0		Do not enter 1 here, alongside a 1 on the previous row.
	Blood pressure	1.0195	0.0193123	115	SBP of 139	139	24	0.463495
	Diabetes	2.2256	0.800027	0	nondiabetic	0	0	0
	High-risk area	1.8034	0.589674	0	lowrisk area	0	0	0
	High-risk area*gender	1.9638	0.674881	0	0	[leave blank]	0	0		Do not modify anything on this row.
	BMI	0.9564	-0.044579	23	bmi of 30	30	7	-0.312053
	BMI squared	1.0047	0.00468899	0		[leave blank]	49	0.22976		Do not modify anything on this row.
	Physical inactivity	1.5721	0.452412	0	physically inactive	1	1	0.452412
	Antihypertensive use	1.2433	0.217769	0	no antihypertensives	0	0	0
	Antihypertensives*SBP	0.9922	-0.00783058	0		0	0	0
	Education	1.2126	0.192767	0	secondary ed.	1	1	0.192767		Enter either 0 (tertiary), 1 (secondary), or 2 (primary)
	Unemployed	2.1698	0.774635	0	employed	0	0	0		Do not enter 1 here, alongside a 1 on the next row.
	Retired	1.3862	0.326566	0		0	0	0		Do not enter 1 here, alongside a 1 on the previous row.
	Divorced/cohabiting	1.4818	0.393258	0	married	0	0	0		Do not enter 1 here, alongside a 1 on the next row.
	Single	2.6616	0.978927	0		0	0	0		Do not enter 1 here, alongside a 1 on the previous row.
	Depression	1.6759	0.51635	0	not depressed	0	0	0
							sum of risk components=	2.57546
	Baseline survival	0.999069	=base = base.m2				sum of risk components, exponentiated=	13.1374
	Baseline risk	0.0009315					risk and baseline combined = Survival probability=	0.987831
							Event probability =	0.0121686
							Absolute risk of CVD in next 10 years (HAPIEE SCORE model):	0.0121686
			For comparison				Absolute risk of CVD in next 10 years (Recalibrated SCORE model):	0.0130005
